# Supplementary material for: A rice QTL GS3.1 regulates grain size through metabolic-flux distribution between flavonoid and lignin metabolons without affecting stress tolerance
Source: Commun Biol. 2021 Oct 7;4:1171. doi: 10.1038/s42003-021-02686-x (PMC8497587; doi:10.1038/s42003-021-02686-x)
Supplement: Supplementary file 4 — Supplementary Data 1 [file 42003_2021_2686_MOESM4_ESM.xlsx]

## Sheet: Fig. 1a, c–e and g–i
Source Data Fig 1a	1000-grain weight (g)
	R1	R2	R3	R4	R5	R6	C2	C1
	23.3288	21.504	21.652	22.905	23.802	21.9293	20.6218	22.0503
	24.3855	23.603	22.64	23.787	22.437	21.4176	23.1023	22.4972
	22.9584	22.519	22.164	22.239	23.81	21.411	22.7182	21.8177
	23.4195	20.873	21.841	25.089	24.828	22.6575	23.6467	21.7482
	22.7001	22.5	21.224	24.965	23.272	23.2594	23.4363	22.7915
	23.4663	23.145	23.01	23.453	24.2	21.8695	22.9875	21.7897
	23.4146	22.49	22.895	24.329	24.438	22.7116	24.0492	22.1362
	22.7527	22.966	22.105	24.489	23.558	21.9939	23.5965	23.1641
	24.6253	22.784	23.143	24.627	22.619	22.0461	24.2837	22.8707
	23.7528	22.441	22.296	23.587	18.167	24.0189	23.4923	23.3475
	23.7353	21.641	23.009	23.84	22.472	22.2777	23.8947	21.6922
	24.0277	22.183	21.552	23.784	23.25	21.6654	24.1476	23.5753
	23.9361	22.36	21.543	23.21	24.178	21.991	24.6292	22.475
	23.6778	22.14	22	23.304	24.316	23.6192	24.5491	22.5348
	23.6105	22.931	22.164	25.472	24.066	22.0347	24.7479	21.6845
	23.9887	22.958	22.172	25.013	22.632	22.7496	24.553	23.3369
	23.6602	22.188	22.818	25.146	23.148	22.6138	23.7191	22.7529
	24.0745	22.173	22.101	24.233	24.265	21.9777	23.0763	23.083
	24.0375	21.504	23.349	24.514	24.448	23.7341	24.0414	22.1671
	24.4839	23.603	23.67	24.898	24.328	21.9388	24.2538	23.638
	24.2675	22.519	21.511	24.313	23.676	23.6553	22.8292	22.8543
	23.5774	20.873	21.583	23.552	24.522	23.3135	23.6631	22.9093
	23.862	22.5	22.553	24.482	23.824	22.7325	24.3049	21.6025
	23.4136	23.145		23.538	24.041	22.7638	20.6218	22.0541
	23.8493	22.49		22.648	24.2	22.6508	23.1023	22.6719
	24.8329	22.966		23.738	24.143	23.1388	22.7182	22.9025
	24.4322	22.784		23.875	22.892	22.3546	23.6467	22.78
	23.3288	22.441		23.42	23.488	22.4078	23.4363	22.2655
	24.3855	21.641		22.804	24.038	22.6119	22.9875	22.5541
	22.9584	22.183		23.824	24.011	22.5929	24.0492	22.6313
	23.4195	22.36		23.515		24.1366	23.5965	22.0223
	22.7001	22.14		22.989		23.4008	24.2837	21.5996
	23.4663	22.931		23.439		22.2426	23.4923	22.0503
	23.4146	22.958		23.487		23.3106	23.8947	22.4972
	22.7527	22.188		23.705		24.1138	24.1476	21.8177
	24.6253	22.173		23.323			24.6292	21.7482
	23.7528			23.429			24.5491	22.7915
	23.7353			24.297			24.7479	21.7897
	24.0277			24.695			24.553	22.1362
	23.9361			24.732			23.7191	23.1641
	23.6778			22.685			23.0763	22.8707
	23.6105			23.493			24.0414	23.3475
	23.9887			23.145			24.2538	21.6922
	23.6602			23.782			22.8292	23.5753
	24.0745			25.724			23.6631	22.475
	24.0375			25.067			24.3049	22.5348
	24.4839			24.105				21.6845
	24.2675			24				23.3369
	23.5774			24.91				22.7529
	23.862			24.073				23.083
	23.4136			24.259				22.1671
	23.8493			23.928				23.638
	24.8329							22.8543
	24.4322							22.9093
								21.6025
								22.0541
								22.6719
								22.9025
								22.78
								22.2655
								22.5541
								22.6313
								22.0223
								21.5996
Source Data Fig 1c	1000-grain weight (g)					Source Data Fig 1d	Grain length (mm)					Source Data Fig 1e	Grain width (mm)
	WT	KO#1	KO#2	KO#6			WT	KO#1	KO#2	KO#6			WT	KO#1	KO#2	KO#6
	19.1702	25.5909	28.5968	25.4655			8.034	8.912	9.158	8.885			2.402	2.852	2.903	2.76
	18.3729	26.6528	27.8154	23.0294			7.901	8.937	9.08	9.038			2.385	2.83	2.842	2.786
	20.3521	25.6829	27.3553	27.0926			8.023	8.74	9.082	9.204			2.49	2.812	2.802	2.823
	19.3727	28	25.2268	25.8649			8.118	9.103	9.074	8.928			2.4	2.9	2.734	2.798
	20.2105	26.209	24.14	25.3333			8.051	9.042	8.792	9.058			2.44	2.804	2.72	2.69
	20.3196	26.0625	26.2973	25.9286			8.193	8.903	8.74	9.127			2.472	2.745	2.81	2.846
	19.9143	27.4219	24.8772	26.7656			8.089	9.337	8.676	9.122			2.473	2.796	2.797	2.887
	17.1552	26.5667	26.3333				7.931	9.12	8.704				2.461	2.688	2.795
	19.6404	25.8136	24.3378				7.951	8.791	8.815				2.483	2.781	2.717
		25.5577	24.25					8.906	8.815					2.782	2.741
		25.2333	25.6604					8.972	8.94					2.771	2.75
		27.8462	26.3833					8.694	9.002					2.942	2.808
		23.3947	24.8182					9.204	8.94					2.712	2.73
		27.2029	24.6667					8.801	8.777					2.875	2.715
		26.2143	25.9222					8.995	8.918					2.856	2.836
		23.0392	26.3492					8.677	8.834					2.807	2.905
		26.6667						8.978						2.818
		26.7476						9.078						2.781
		26.4105						8.709						2.841
Source Data Fig 1g	1000-grain weight (g)					Source Data Fig 1h	Grain length (mm)					Source Data Fig 1i	Grain width (mm)
	WT	COMP#3	COMP#5				WT	COMP#3	COMP#5				WT	COMP#3	COMP#5
	21.4125	20.57	21.8767				8.407	8.323	8.487				2.531	2.538	2.633
	22.8333	20.8632	21.6848				8.553	8.456	8.333				2.534	2.511	2.491
	22.5269	22.02	21.5333				8.463	8.634	8.415				2.513	2.531	2.507
	24.4407	22.1204	21.7273				8.753	8.511	8.407				2.564	2.543	2.506
	23.3146	19.7571	22.321				8.707	8.376	8.481				2.584	2.54	2.529
	23.2556	17.7762	21.8231				8.713	8.319	8.502				2.587	2.569	2.542
	23.3832	15.6615	22.7867				8.637	8.345	8.552				2.551	2.604	2.6
	23.2222						8.672						2.525

## Sheet: Fig. 2b–j, l, m, o and p
Source Data Fig 2b	1000-grain weight (g)			Source Data Fig 2c	Grain length (mm)			Source Data Fig 2d	Grain width (mm)			Source Data Fig 2e	Tiller number
	Nil-GS3.1HJX	Nil-GS3.1HP			Nil-GS3.1HJX	Nil-GS3.1HP			Nil-GS3.1HJX	Nil-GS3.1HP			Nil-GS3.1HJX	Nil-GS3.1HP
	21.6433	22.5729			8.189	8.079			2.549	2.616			9	10
	21.619	23.223			8.226	8.18			2.484	2.634			10	10
	22.3211	23.6331			8.395	8.491			2.527	2.635			8	7
	21.751	22.5852			8.097	8.185			2.564	2.611			6	9
	22.0524	23.9026			8.153	8.425			2.55	2.631			7	9
	22.2199	22.5402			8.161	8.269			2.576	2.598			9	10
	22.2215	23.6901			8.252	8.305			2.55	2.631			7	7
	21.385	22.7975			8.072	8.28			2.537	2.582			9	6
	21.4663	22.9302			8.045	8.304			2.537	2.61			8	9
	21.6959	23.0769			8.192	8.326			2.532	2.602			9	8
	21.2782	22.4389			8.086	8.155			2.533	2.602			8	12
	21.3803	23.4			8.06	8.4			2.532	2.612			9	10
	21.4683	23.1648			8.009	8.313			2.538	2.582			9	10
	22.0563	23.4435			8.357	8.368			2.544	2.606			6	9
	21.7432	23.1494			8.141	8.364			2.536	2.593			11	9
	21.8931	23.7115			8.209	8.446			2.549	2.613			8	9
	21.621	22.7768			8.086	8.243			2.55	2.636			8	7
	21.9694	22.9			8.177	8.255			2.567	2.617			8	9
	21.8587	22.4298			8.201	8.184			2.531	2.584			12	11
	21.7404	23.0756			8.105	8.304			2.567	2.618			6	9
	20.8759	22.7336			8.097	8.337			2.505	2.588			6	7
	21.9026	23.457			8.155	8.436			2.54	2.596			6	8
	21.5556	22.4122			8.182	8.176			2.532	2.612			9	7
	20.9058	23.038			8.033	8.308			2.539	2.6			7	9
	21.56	22.3836			8.16	8.265			2.538	2.59			10	11
	22.0563	22.943			8.136	8.321			2.552	2.593			6	10
	20.756	22.7991			8.112	8.226			2.538	2.59			7	7
	21.4188	22.9545			8.132	8.416			2.557	2.586			7	11
	21.675	22.6454			8.154	8.362			2.524	2.577			7	8
	21.3275	23.1646			8.107	8.413			2.53	2.581			10	8
Source Data Fig 2f	Spikelet number			Source Data Fig 2g	Yield per plant (g)			Source Data Fig 2h	Yield per panicle (g)			Source Data Fig 2i	Plot yeild (g)
	Nil-GS3.1HJX	Nil-GS3.1HP			Nil-GS3.1HJX	Nil-GS3.1HP			Nil-GS3.1HJX	Nil-GS3.1HP			Nil-GS3.1HJX	Nil-GS3.1HP
	277	353			23.954	46.016			5.304	7.447			2129.52	2189.3
	200	356			28.125	37.372			3.651	7.482			1989.36	2354.12
	215	216			16.835	21.794			3.876	4.425			2159.8	2281.01
	332	267			30.284	36.382			6.518	5.025
	309	232			30.977	38.454			6.167	4.752		Source Data Fig 2j		Caryopsis weight(mg)
	279	272			36.032	38.433			5.601	5.253			Days after flowering(d)	NIL-GS3.1HJX_w.w.			NIL-GS3.1HP_w.w.			NIL-GS3.1HJX_d.w.			NIL-GS3.1HP_d.w.
	260	274			23.514	25.76			4.922	5.503			5	3.179	3.333	2.457	3.313	2.4	3.85	0.536	0.444	0.435	0.531	0.6	0.7
	298	268			38.691	23.28			5.738	4.988			10	16.148	17.973	17.242	17.115	16.658	17.6	5.87	8.162	7.455	7.462	6.763	7.933
	296	266			34.378	36.056			5.623	5.154			15	23	20.548	22	21.697	23.429	22.45	16.5	13.355	15	14.03	16.964	15.3
	241	287			29.786	26.825			4.684	5.646			20	22.511	22.782	22.582	23.64	24.184	23.161	17.078	17.271	17.077	17.64	18.263	17.355
	337	300			36.177	43.427			6.591	5.95			26	21.818	22.165	22.822	23.14	23.55	24.385	16.939	17	17.489	17.64	17.225	18.487
	332	215			41.224	23.315			5.761	4.366			40	21.978	22.464	22.22	23.274	23.436	23.4	17.75	17.95	17.8	18.45	18.85	18.7
	359	275			36.884	36.492			6.79	5.554
	246	189			21.896	33.338			4.736	3.763
	288	248			28.782	27.844			5.289	4.839
	262	254			18.251	33.122			4.536	4.969
	316	363			35.059	33.521			5.888	6.786
	307	359			36.873	38.765			6.1	7.339
	265	287			36.677	42.288			5.102	5.999
	226	341			15.075	34.123			3.76	7.04
	234	301			20.891	23.865			4.172	6.358
	281	255			19.795	26.683			5.296	4.879
	276	369			36.592	32.894			5.17	7.148
	275	337			26.662	38.427			4.992	6.94
	265	306			32.898	45.131			4.854	6.199
	221	277			18.916	37.249			4.251	5.442
	264	313			23.041	33.35			4.39	6.502
	298	283			29.173	30.284			5.156	5.676
	210	236			22.101	29.178			3.931	4.816
	279	256			28.866	27.79			4.907	5.147
Source Data Fig 2l	Cell length (μm)			Source Data Fig 2m	Cell number in the grain-length direction			Source Data Fig 2o	Cell width (μm)			Source Data Fig 2p	Cell number in the grain-width direction
	Nil-GS3.1HJX	Nil-GS3.1HP			Nil-GS3.1HJX	Nil-GS3.1HP			NIL-GS3.1HJX	NIL-GS3.1HP			Nil-GS3.1HJX	Nil-GS3.1HP
	68	68			100	94			71	79			92	94
	69	69			93	90			75	69			91	91
	86	70			95	101			80	89			90	88
	68	71			93	99			82	74			91
	75	78			96	91			68	84			94
	73	61			98	92			76	66
	65	78			97	99			84	92
	79	69			102	99			85	77
	82	62			96	98			74	85
	70	68			91	100			75	71
	74	82			97	94			76	85
	57	77			105	95			86	78
	75	85			97	91			76	76
	83	70			92	101			76	71
	64	79			103	98			64	88
	73	76			100	101			76	75
	82	85			97	94			90	80
	76	62			91	93			83	69
	74	68			101	103			61	87
	76	80			98	101			61	73
	73	69			94	103			87	88
	65	71			94	92			75	87
	60	70			94	101			81	70
	73	76			96	94			81	89
	76	76							57	70
	68	70							79	80
	70	91							62	72
	70	72							81	86
	84	81							68	71
	67	66							81	77
	67	76							74	75
	76	73							54	73
	85	76							61	65
	75	75							75	69
	60	89							66	73
	54	80							61	68
	68	72							60	62
	78	83							70	76
	76	89							71	82
	75	70							69	73
	83	81							84	82
	77	82							64	74
	75	62							68	80
	77	88							81	69
	72	64							72	78
	68	86
	68	78
	72	85
	69	82
	75	84
	70	88
	77	83
	62	75
	60	75
	72	74
	72	79
	78	78
	75	77
	72	92
	61	84
	69	84
	66	78
	76	89
	82	80
	86	76
	80	78
	65	78
	82	85
	73	66
	75	69
	68	69
	75	81
	74	78
	70	80
	82	72
	81	73
	74	92
	61	81
	74	74
	83	83
	62	70
	82	74
	64	89
	63	96
	65	94
	83	84
	76	89
	72	72
	85	77
	68	87
	82	77
	79	76
	79	70
	81	89
	75	71
	77	83
	76	81
	71	86
	70	76
	64	80
	84	66
	83	75
	82	77
	74	85
	73	77
	77	77
	79	76
	84	72
	78	90
	74	80
	79	80
	70	77
	86	86
	93	89
	79	84
	81	71
	73	76
	73	78
	70	76
	72	86
	76	85
	72	86
	79	75
	67	81
	83	73
	73	81
	82	74
	83	77
	77	87
	92	77
	78	77
	75	82
	83	79
	75	86
	78	83
	76	86
	82	75
	85	83
	81	76
	76	81
	62	73
	82	87
	83	83
	76	79
	82	82
	76	88
	72	80
	76	89
	83	86
	76	84
	80	81
	82	77
	80	76
	75	87
	69	79
	73	72
	81	81
	83	75
	80	75
	83	78
	81	72
	69	86
	77	78
	76	73
	83	75
	80	81
	73	79
	78	87
	65	71
	82	70
	67	80
	75	86
	68	75
	85	78
	79	82
	63	81
	69	80
	87	75
	79	94
	80	88
	79	78
	76	76
	80	90
	75	80
	68	80
	86	83
	71	83
	73	74
	80	75
	73	93
	78	68
	78	80
	66	77
	76	83
	71	79
	78	77
	61	76
	84	77
	83	83
	62	74
	75	81
	74	83
	83	102
	85	92
	69	90
	86	80
	75	85
	83	75
	79	64
	82	77
	70	75
	77	77
	83	88
	80	81
	73	61
	86	85
	83	77
	77	66
	68	75
	70	80
	66	74
	76	86
	77	70
	71	83
	77	87
	69	64
	86	74
	76	85
	70	88
	75	78
	82	75
	83	79
	76	69
	83	86
	79	78
	67	81
	75	84
	71	86
	79	70
	77	66

## Sheet: Fig. 3e
Source Data Fig 3e		Relative expression of GS3.1
		NIL-GS3.1HJX			NIL-GS3.1HP
	L	0.949425	0.940908	1.10967	1.29785	1.22105	1.03823
	R	1.03326	0.853937	1.11281	0.946845	1.09672	0.842764
	C	0.992825	1.03141	0.975769	0.795322	0.749818	0.887373
	CN	0.776107	1.24085	0.983044	1.21639	1.03641	1.09172
	P(3-5)	1.16881	1.0161	0.815094	0.582181	0.560792	0.58684
	P(8-12)	0.994016	0.807392	1.19859	1.24517	1.43828	1.01913
	P(15-18)	1.09268	1.19116	0.716166	1.03589	0.738088	0.944659

## Sheet: Fig. 5a-j
Source Data Fig 5a	Relative content of p-coumaric acid							Source Data Fig 5g		Relative content							Source Data Fig 5h		Relative content
	WT	KO-GS3.1							Compounds	WT			KO-GS3.1 (9522)					Compounds	WT			KO-GS3.1 (9522)
	173000	112000							Norwogonin	26655	40097	40491	59414	63491	48021			Matairesinol	26900	25200	28600	26800	32000	19700
	156000	130000							Naringenin chalcone	1716800	874680	1032500	428800	211590	9107.4			Pinoresinol	18000	25000	17500	25700	31600	35700
	156000	111000							Pinobanksin	1203700	543820	668160	234530	117360	4331.4			Isolariciresinol	7770	17100	18500	27300	30000	29700
									Naringenin (5,7,4'-Trihydroxyflavanone)	1158300	569240	704110	248620	118800	4886			(8'R,7'S)-(-)-8-Hydroxy-α-conidendrin	302000	183000	215000	132000	94200	76900
Source Data Fig 5b	Relative content of naringenin								Phloretin	19991	10993	10930	5096	3120.1	2198.1			Isohydroxymatairesinol	23900	30300	33900	33900	42100	34400
	WT	KO-GS3.1							Epicatechin	82048	38736	12524	57711	13483	9218.4			Syringaresinol	1470	1050	1240	1700	2280	1180
	1160000	249000							Rhamnocitrin (7-Methylkaempferol)	44866	22047	15459	8674.1	5413.2	1094.7			Matairesinol-4'-O-glucoside (Matairesinoside)	30900	30200	23900	11300	24000	16400
	569000	119000							Diosmetin (5,7,3'-Trihydroxy-4'-methoxyflavone)	102570	53918	44531	17330	13257	5462.1			Pinoresinol-4-O-glucoside	42700	37000	27300	23500	24800	19000
	704000	4890							Pratensein	30367	19945	13254	8733.4	4635.2	1708.3			Lariciresinol-4'-O-glucoside	56300	47500	46200	63300	43300	56500
									6,7,8-Tetrahydroxy-5-methoxyflavone	35136	18588	17978	8281.6	5926	2559.8			Secoisolariciresinol 4-O-glucoside	2270000	2350000	2500000	2900000	3020000	2580000
Source Data Fig 5c	Relative content of caffeic acid								Hispidulin (5,7,4'-Trihydroxy-6-methoxyflavone)	32941	17289	16359	8077.5	5593	3627.3			1-Hydroxypinoresinol-1-O-Glucoside	116000	72900	70700	28100	27700	23600
	WT	KO-GS3.1							4',5,7-Trihydroxy-3',6-dimethoxyflavone (Jaceosidin)	618150	297780	214980	63034	36084	16530			Olivil-4'-O-glucoside	255000	305000	300000	365000	413000	437000
	375000	1010000							Quercetin-3',4'-dimethyl ether	13927	12412	11848	14774	19310	14122			5'-Methoxymatairesinoside	37300	34400	44900	41800	44800	52800
	591000	1030000							Tricin (5,7,4'-Trihydroxy-3',5'-dimethoxyflavone)	1548700	733090	555870	161390	87988	41399			5'-Methoxyisolariciresinol-9'-O-glucoside	99800	106000	83800	145000	145000	173000
	599000	1050000							2-Glucosyloxy-(4-hydroxyphenyl)acetic acid (Dhurrin acid)	19416	20109	13238	19975	14757	14419			Pinoresinol-4,4'-O-di-O-glucoside	90500	132000	119000	135000	159000	158000
									Cirsilineol (4',5-Dihydroxy-3',6,7-trimethoxyflavone)	15496	8290.1	5343.1	1570	1280.4	694.74
Source Data Fig 5d	Relative content of ferulic acid								5-Hydroxy-6,7,8,3',4'-pentamethoxyflavone	5281.6	6854	6681	9351	6160	7327.4
	WT	KO-GS3.1							Tricin-4'-O-glycerol	159320	59552	50478	8369	3860	2127.6
	404000	1670000							Apigenin-6-C-rhamnoside	2083.5	5541	3718.4	4114.2	4656.3	3228.4
	764000	1820000							Luteolin-8-C-arabinoside	23111	22666	21592	14259	9273.8	9874.9
	903000	1460000							Genistein-8-C-glucoside	377250	162530	160130	43696	43755	10158
									Genistein-7-O-galactoside	61140	50921	25989	90085	16176	20327
Source Data Fig 5e	Relative content of coniferyl alcohol								Apigenin-6-C-glucoside (Isovitexin)	703700	269880	339430	121410	55614	30731
	WT	KO-GS3.1							Apigenin-8-C-Glucoside (Vitexin)	611880	292280	292330	80079	54876	30564
	438000	721000							Galangin-7-O-glucoside	51800	42197	27425	89199	18947	19666
	475000	682000							Tricin-4'-O-Benzoic Acid	29757	23535	11930	1801.3	1809.2	1422.8
	501000	738000							Catechin gallate	10618	11958	13011	45902	2178.7	3974
									Baicalin	33948	29633	26022	14335	13200	16953
Source Data Fig 5f	Relative content of secoisolariciresinol 4-O-glucoside								Apigenin-7-O-glucuronide	17205	15219	6890.7	4929.4	2299.9	3473
	WT	KO-GS3.1							Luteolin-8-C-glucoside (Orientin)	24450	21631	7394.3	13522	8562.4	5213.3
	2270000	2900000							Luteolin-6-C-glucoside (Isoorientin)	23598	16701	22132	14704	12045	8877.2
	2350000	3020000							Eriodictyol-3'-O-glucoside	60474	32571	27060	20018	15546	9824
	2500000	2580000							Epigallocatechin-3-gallate	5628.8	7524.7	12065	17497	3157.5	2004.5
									Gallocatechin 3-O-gallate	9413.9	8437.8	8844	25330	5016	7584.8
Source Data Fig 5i	Lignin content(OD280·mg-1)								Kaempferol-3-O-glucuronide	65742	86913	72204	65332	63394	48441
	WT	OE-GS3.1							Luteolin-7-O-glucuronide	87863	241140	211630	149280	147920	170910
	0.009008	0.007122							Tetahydroxyflavone-7-O-glucuronide	85540	70887	72082	66866	60233	53565
	0.007896	0.007377							Hispidulin-8-C-glucoside	52955	33593	46076	32632	22600	27010
	0.008723	0.009015							6-C-MethylKaempferol-3-glucoside	63935	63097	39343	18924	16028	8405.9
	0.008607	0.006357							Chrysoeriol-7-O-glucoside	57047	50141	35086	13116	15952	8852.4
	0.00728	0.00903							Diosmetin-7-O-galactoside	71863	59571	35751	20544	20387	13515
	0.009734	0.007383							Chrysoeriol-8-C-glucoside (Scoparin)	47025	41461	40592	51543	37028	29006
	0.007747	0.006814							Quercetin-7-O-glucoside	8878.3	15971	11081	28590	5855.2	9351.7
	0.009664								Quercetin-3-O-glucoside (Isoquercitrin)	15944	11982	7297	34773	8847	10026
	0.012								Isorhamnetin-3-O-gallate	75027	64330	76270	39359	54691	76451
									Dhurrin-6'-O-Glucoside	51955	35396	34959	19526	10248	12736
Source Data Fig 5j		Relative expression							Isorhamnetin-3-O-Glucoside	55532	33199	28875	20449	8197.8	5983.8
		WT			KO-GS3.1				Isorhamnetin-7-O-glucoside (Brassicin)	51943	28621	30995	15419	9842.1	3856.6
	CHS	1.10347	0.859788	1.03674	0.591337	0.603762	0.390137		Tricin-5-O-Glucoside	3592700	2270500	2187500	1336400	1032300	852330
	F3H	0.802042	1.22412	0.973835	0.52915	0.504089	0.32348		5,7,4'-Trihydroxy-6,8-dimethoxyisoflavone-7-O-galactoside	3024600	2237400	1746300	863860	520890	378990
	F3'H	0.830494	0.94937	1.22014	0.208778	0.261529	0.356517		Tricin-7-O-Glucoside	2917100	2450400	1718900	875660	541940	335840
	4CL1	0.877268	0.902556	1.22018	0.626371	0.186092	0.416414		Tricin-4'-O-glucoside	565310	425060	381410	242280	178250	123060
	4CL3	0.92788	1.06585	1.00626	0.439218	0.411228	0.340331		Tricin-4'-O-syringyl alcohol	451410	211670	142480	25789	13021	7969.4
	4CL4	1.10071	0.750245	1.14904	0.315221	0.58416	0.403442		Chrysoeriol-7-O-(6''-acetyl)glucoside	9271.8	12071	16263	16012	9004.8	9110.8
	4CL5	1.01266	1.0542	0.933133	0.023702	0.045789	0.023587		Tricin-7-O-Glucuronide	1397700	879370	742820	273190	115610	41276
	PIN1b	0.951765	0.851854	1.19638	3.00773	2.71072	3.45498		Eupatilin-7-O-glucoside	11170	9944.4	5330.9	2282.5	1687.3	2618.2
	GH3.8	1.06625	0.860082	1.07367	0.166379	0.457723	0.356642		Limocitrin-3-O-galactoside	121180	84639	70387	53217	37814	14494
	YUCCA7	1.11652	0.887619	0.995858	2.14803	1.57463	2.09509		Limocitrin-3-O-glucoside	18937	17512	16698	11997	7802.2	5186.2
	ARF15	1.08072	0.887605	1.03168	1.15108	1.34909	1.35754		Tricin-7-O-saccharic acid	953230	1047500	1001100	1202000	1356300	1264800
	ARF24	1.29589	0.999962	0.704146	2.03347	1.74708	1.75558		Tricin-4'-O-eudesmic acid	111720	55186	39277	5174.2	3261.3	1679.5
									Salcolin A	3186200	1685900	1239200	262750	171860	131900
									Salcolin B	3007900	1600600	1080800	242260	136740	105910
									Tricin-4'-O-(guaiacylglycerol)ether	3238300	1658000	1223400	276030	186010	136460
									Apigenin-6,8-di-C-arabinoside	26732	25320	24613	23250	25737	27569
									Syringetin-3-O-(6''-Acetyl)glucoside	42101	22819	26678	18509	13273	8585.5
									Tricin-7-O-(2''-Malonyl)rhamnoside	138800	77964	46753	12213	9063.4	6455.9
									Isoschaftoside	136160	82447	52727	28918	15102	7989
									Apigenin-8-C-(2''-glucosyl)arabinoside	220580	158910	146220	65267	36447	16116
									Apigenin-6-C-(2''-glucosyl)arabinoside	69177	51516	51872	25522	18897	11084
									Tricin-7-O-(6''-Malonyl)Glucoside	64711	54360	32121	18664	16341	7145.4
									Apigenin-7-O-(6''-p-Coumaryl)glucoside	17295	15560	15299	10928	1490.1	7016.9
									Apigenin-7-O-rutinoside (Isorhoifolin)	51409	30100	25781	55149	14532	26705
									Genistein-7-O-galactoside-rhamnose	20526	9912.9	5062.8	37939	8197.6	7629.1
									Apigenin-7-O-neohesperidoside (Rhoifolin)	23849	8358.7	5495.2	39751	7283	8954.7
									Orientin-6-C-arabinoside	25414	18522	9060.8	10567	2718.4	2710.2
									Kaempferol-3-O-neohesperidoside	199080	122480	99052	46854	14109	18480
									Apigenin-6,8-di-C-glucoside (Vicenin-2)	5388.1	3579.2	4644.3	4263.7	2175.1	2114.8
									Isosaponarin(Isovitexin-4'-O-glucoside)	646690	437070	299500	78313	55258	28372
									Kaempferol-3-O-rutinoside(Nicotiflorin)	41127	18494	17820	13268	3373.8	2253.8
									Chrysoeriol-7-O-rutinoside	21858	14301	15716	11598	8220.9	9212.3
									Diosmetin-7-O-rutinoside (Diosmin)	29168	33771	19023	12649	15726	7657.1
									Diosmetin-7-O-Neohesperidoside (Neodiosmin)	17110	14398	5501.3	8267.3	4528.3	3446.9
									Gallocatechin-(4α→8)-gallocatechin	11157	6534.5	6201.3	13269	3039.5	6501.2
									Quercetin-3-O-robinobioside	41491	23237	31191	40413	30341	9014.6
									Quercetin-3-O-rutinoside (Rutin)	22174	25576	17456	28086	13382	10561
									Isorhamnetin-3-O-rutinoside (Narcissin)	262090	184430	196560	86510	52389	21905
									Rhamnetin-3-O-Rutinoside	300340	174740	207910	72610	63469	20343
									Tamarixetin-3-O-rutinoside	91484	58540	53498	23802	14848	9692.1
									Hispidulin-8-C-(2''-O-glucosyl)glucoside	246820	205510	163070	92818	74735	70149
									2'-Hydoxy,5-methoxyGenistein-O-rhamnosyl-glucoside	279030	169760	158450	60830	43485	11965
									Sexangularetin-3-O-glucoside-7-O-rhamnoside	319500	136340	177090	86976	51605	30385
									Chrysoeriol-6-C-glucoside-4'-O-glucoside	278220	163950	176750	102540	62204	64904
									Tricin-7-O-rutinoside	1271700	923690	768720	413170	279790	191270
									Tricin-7-O-(2''-O-rhamnosyl)galacturonide	38120	25029	30845	22344	9652.9	3635.7
									5,7,4'-Trihydroxy-6,8-dimethoxyisoflavone-7-O-galactoside-rhamnose	13545	13408	11518	12023	8806.8	3751.1
									5,7,4'-Trihydroxy-6,8-dimethoxyisoflavone-7-O-galactoside-glucoside	455730	348010	264600	122380	47165	30154
									Tricin-7-O-(2''-O-glucosyl)glucoside	42120	23453	17148	11126	5560.9	5169.4
									Tricin-4'-O-glucoside-7-O-glucoside	262040	206810	161830	69821	31695	16688
									Tricin-4'-O-(syringyl alcohol)ether-5-O-glucoside	49220	23345	23799	11436	9900.5	9462.4
									Limocitrin-3-O-sophoroside	25983	44347	48455	39963	67016	42773
									Tricin-7-O-glucuronyl(2→1)glucuronide	696890	442320	463700	197120	120270	93249
									Tricin-4'-O-(guaiacylglycerol)ether-7-O-glucoside	1499700	809280	796160	434700	407250	381200
									Tricin-7-O-(2''-Sinapoyl)glucoside	20913	10246	10847	4005.1	4237.3	1112.6
									Tricin-4'-O-oxalic acid-7-O-(p-coumaroyl)shikimic acid	29589	13778	6506.1	1687.6	2105.1	1461.8
									Isovitexin-2''-O-(6'''-p-coumaroyl)glucoside	51620	41135	31221	7050.4	6987.3	1767.1
									Vitexin-7-O-(6''-feruloyl)glucoside	189560	143270	106830	41643	27775	20472
									Tricin-4'-O-(β-guaiacylglycerol)ether-7-O-(6''-malonyl)glucoside	20754	10444	11006	7888	5948.8	4827.2

## Sheet: Supplementary Figure 2a-h
Supplementary Figure 2a	Plant height (cm)					Supplementary Figure 2b	Tiller number
	WT	KO#1	KO#2	KO#6			WT	KO#1	KO#2	KO#6
	114	123	121	121			13	8	9	8
	105	120	109	120			9	8	8	9
	113	110	120	112			12	8	12	8
	111	118	113	121			10	8	13	11
	103	113	120	115			9	8	5	12
		120	115	96				7	8	11
		115	100	110				5	5	9
		115	121	105				16	14	9
		121		127				13		7
Supplementary Figure 2c	1000-grain weight (g)					Supplementary Figure 2d	Grain length (mm)
	WT	KO(9522)#4	KO(9522)#11				WT	KO(9522)#4	KO(9522)#11
	29.8889	27.2059	32.2273				7.545	8.152	8.392
	29.6667	29.1875	32.7576				7.585	8.229	8.27
	28.48	33.25	32.4583				7.562	8.146	8.102
	28.375	30.6842	31.5				7.41	8.41	8.135
	29.0851	31.56	28.8333				7.443	7.81	8.264
	28.8378	30.5833	28.7619				7.279	8.315	8.037
	29.3571	31.5455	28.439				7.338	8.056	7.938
	28.7414	32.76	30.8667				7.397	8.176	8.116
	28.898	32	30.08				7.326	8.371	7.824
	29.4412	32.6	31.6				7.256	8.378	8.136
Supplementary Figure 2e	Grain width (mm)					Supplementary Figure 2f	Plant height (cm)
	WT	KO(9522)#4	KO(9522)#11				WT	COMP#3	COMP#5
	3.521	4.075	4.031				108	107	101
	3.53	4.055	3.932				113	104	102
	3.485	4.037	4.056				107	105	105
	3.398	4.027	3.987				108	110	103
	3.439	3.908	4.059				109	104	100
	3.512	3.969	3.785				113	103	102
	3.482	3.894	3.911				108	105	104
	3.489	4.01	3.898				106
	3.48	4.113	3.898
	3.435	4.03	3.944
Supplementary Figure 2g	Tiller number					Supplementary Figure 2h	Relative expression
	WT	COMP#3	COMP#5				WT	OE#8	OE#10	OE#6
	15	16	12				0.672621	37.2164	75.9968	0.446851
	9	5	8				1.17925	37.7359	81.4513	0.906178
	10	12	10				1.05546	68.9685	60.8787	0.938134
	11	8	9				1.09268	43.0478	68.9685	0.402725
	11	10	15
	10	8	11
	6	10	8
	8

## Sheet: Supplementary Figure 3d
Supplementary Figure 3d	Plant height (cm)
	NIL-GS3.1HJX	NIL-GS3.1HP
	108	108
	110	110
	102	108
	108	113
	112	109
	107	109
	105	109
	111	110
	109	110
	110	110
	111	107
	109	109
	108	108
	109	109
	106	109
	108	108
	114	107
	114	110
	106	108
	107	107
	109	108
	111	108
	111	111
	112	115
	108	110
	114	107
	112	111
	113	112
	109	110
	106	107

## Sheet: Supplementary Figure 4a and b
Supplementary Figure 4a	Cell length(μm)					Supplementary Figure 4b	Cell number in the grain-length direction
	WT	KO#1	KO#2	KO#6			WT	KO#1	KO#2	KO#6
	71.83	85.82	92.35	98.88			104	115	94	98
	76.49	68.1	83.02	87.69			95	123	101	108
	105.41	84.89	119.4	81.16			103	106	98	101
	90.49	78.36	102.61	73.69			99	112	87	102
	80.22	95.15	84.89	106.34			100	103	107	102
	72.76	88.62	76.49	113.81			112	103	96	101
	83.02	73.69	107.28	95.15			99	104	85	99
	78.36	71.83	84.89	82.09			98	115	88	97
	78.36	94.22	83.02	98.88			87
	92.35	104.48	97.95	101.68			105
	98.88	88.62	82.09	85.82			97
	72.76	78.36	108.21	76.49			90
	81.16	87.69	89.55	85.82
	83.96	79.29	71.83	86.75
	94.22	101.68	92.35	97.95
	95.15	77.43	102.61	75.56
	78.36	87.69	91.42	101.68
	76.49	99.81	114.74	94.22
	69.96	92.35	73.69	100.75
	82.09	70.9	100.75	92.35
	62.5	96.08	121.27	97.01
	72.76	101.68	74.63	82.09
	76.49	119.4	82.09	93.28
	76.49	114.74	87.69	105.41
	71.83	93.28	97.95	82.09
	90.49	93.28	89.55	93.28
	80.22	87.69	110.07	108.21
	65.3	130.6	102.61	92.35
	71.83	117.54	106.34	80.22
	63.43	105.41	108.21	86.75
	80.22	125.93	92.35	94.22
	68.1	79.29	83.96	90.49
	73.69	88.62	114.74	124.07
	68.1	103.54	99.81	115.67
	55.97	122.2	107.28	97.01
	69.03	119.4	97.95	96.08
	73.69	132.46	103.54	113.81
	62.5	94.22	94.22	123.13
	73.69	91.42	100.75	87.69
	84.89	106.34	99.81	106.34
	81.16	89.55	83.02	104.48
	88.62	71.83	108.21	84.89
	85.82	73.69	98.88	91.42
	79.29	94.22	78.36	94.22
	85.82	97.01	61.57	90.49
	80.22	91.42	111.94	94.22
	96.08	117.54	94.22	74.63
	105.41	100.75	76.49	89.55
	97.95	105.41	69.03	79.29
	90.49	61.57	112.87	113.81
	80.22	95.15	86.75	81.16
	79.29	77.43	124.07	114.74
	74.63	125	111.01	97.95
	51.31	119.4	83.96	99.81
	77.43	123.13	76.49	99.81
	83.96	74.63	106.34	98.88
	101.68	125.93	102.61	96.08
	87.69	81.16	99.81	123.13
	69.96	119.4	111.01	107.28
	86.75	83.02	101.68	106.34
	69.96	92.35	130.6	101.68
	105.41	91.42	124.07	103.54
	96.08	86.75	121.27	90.49
	88.62	74.63	93.28	89.55
	83.96	102.61	96.08	108.21
	77.43	104.48	97.95	121.27
	80.22	94.22	109.14	113.81
	71.83	71.83	106.34	86.75
	80.22	89.55	117.54	98.88
	87.69	97.95	90.49	99.81
	70.9	106.34	97.01	121.27
	55.97	111.94	97.95	114.74
	70.9	116.6	97.01	90.49
	52.24	89.55	101.68	106.34
	102.61	100.75	93.28	110.07
	114.74	111.94	83.96	111.01
	94.22	83.02	108.21	102.61
	92.35	95.15	85.82	72.76
	91.42	80.22	92.35	91.42
	82.09	125.93	89.55	70.9
	70.9
	91.42
	114.74
	88.62
	72.76
	81.16
	71.83
	90.49
	86.75
	81.16
	60.63
	57.84
	67.16
	59.7
	68.1
	68.1
	68.1
	95.15
	73.69
	83.96
	115.67
	93.28
	61.57
	106.34
	80.22
	105.41
	90.49
	81.16
	93.28
	92.35
	99.81
	68.1
	83.96
	85.82
	106.34
	74.63
	79.29
	72.76
	92.35
	96.08

## Sheet: Supplementary Figure 6b
Supplementary Figure 6b		Relative expression
		NIL-GS3.1HJX(GS3.1)			NIL-GS3.1HP(GS3.1)			NIL-GS3.1HJX(Loc_Os04g48290)			NIL-GS3.1HP(Loc_Os04g48290)			NIL-GS3.1HJX(Loc_Os06g36330)			NIL-GS3.1HP(Loc_Os06g36330)
	L	0.949425	0.940908	1.10967	1.29785	1.22105	1.03823	9.89107	18.9369	8.61664	22.2406	22.1023	11.4488	N.D.	N.D.	N.D.	N.D.	N.D.	N.D.
	R	1.03326	0.853937	1.11281	0.946845	1.09672	0.842764	1684.61	3313.64	2141.2	1415.6	1177.25	2729.08	N.D.	N.D.	N.D.	N.D.	N.D.	N.D.
	C	0.992825	1.03141	0.975769	0.795322	0.749818	0.887373	56.5561	31.5072	57.9048	23.4028	64.116	44.7127	N.D.	N.D.	N.D.	N.D.	N.D.	N.D.
	CN	0.776107	1.24085	0.983044	1.21639	1.03641	1.09172	25.0602	11.5621	20.4684	20.1587	20.6394	17.1285	N.D.	N.D.	N.D.	N.D.	N.D.	N.D.
	P(3-5)	1.16881	1.0161	0.815094	0.582181	0.560792	0.58684	2.80313	2.86203	3.65542	3.64783	4.19898	2.53685	N.D.	N.D.	N.D.	N.D.	N.D.	N.D.
	P(8-12)	0.994016	0.807392	1.19859	1.24517	1.43828	1.01913	2.22583	3.12605	2.86263	2.71009	4.22907	4.76125	N.D.	N.D.	N.D.	N.D.	N.D.	N.D.
	P(15-18)	1.09268	1.19116	0.716166	1.03589	0.738088	0.944659	0.531398	0.362956	0.632819	0.548615	0.475285	0.877132	N.D.	N.D.	N.D.	N.D.	N.D.	N.D.

## Sheet: Supplementary Figure 8a-f
Source Data Fig 8a	Relative content of p-coumaric acid			Source Data Fig 8f		Relative content
	NIL-GS3.1HJX	NIL-GS3.1HP			Compounds	NIL-GS3.1HJX			NIL-GS3.1HP
	361000	317000			Protocatechuic acid	177660	149100	138720	302180	176820	134810
	334000	304000			Butin	1315000	3130500	3042100	302830	129960	131240
	313000	245000			Naringenin	1014700	2395600	2355200	254370	113820	98896
					Pinobanksin	126000	381860	494010	10804	8979.6	11806
Source Data Fig 8b	Relative content of naringenin				Naringenin chalcone	281490	713170	906300	74763	11456	16045
	NIL-GS3.1HJX	NIL-GS3.1HP			Catechin	7925.2	26445	10183	6543.5	8410.6	15276
	1014700	254370			6,7,8-Tetrahydroxy-5-methoxyflavone	5371.7	8371.3	8961.8	5815.1	1481.8	1717.3
	2395600	113820			Morin	30554	31922	30794	29750	34987	37360
	2355200	98896			Tricin	193250	306660	242490	74083	35360	41859
					Tricin O-glycerol	4495.6	8778.7	6052.8	1423	1008	1000.9
Source Data Fig 8c	Relative content of caffeic acid				Vitexin	29174	77620	58669	10733	10686	16492
	NIL-GS3.1HJX	NIL-GS3.1HP			Genistein 8-C-glucoside	42020	91130	65214	16042	9218.5	20709
	582000	747000			Apigenin 7-O-glucoside(Cosmosiin)	16085	17414	11186	21802	12490	37833
	546000	631000			Apigenin 5-O-glucoside	55911	37156	39415	81317	26138	60434
	510000	752000			Kaempferol 3-O-α-L-rhamnoside(X)	24203	44718	44457	7174	21269	7675
					5,7,4'-Trihydroxy-8-C-β-D-glucopyranosylflavone	29844	64047	80517	17880	15120	12947
Source Data Fig 8d	Relative content of ferulic acid				Tricin O-phenylformic acid	3258.1	5318.3	4232.7	1665.3	880.14	1419.5
	NIL-GS3.1HJX	NIL-GS3.1HP			Catechin gallate	11720	473380	6481	19296	20606	11735
	14700000	15300000			Gallocatechin 3-O-gallate	18429	2855900	15695	130840	36773	21450
	11000000	16200000			Gallate catechin gallate	16700	2560500	11900	120300	27462	26826
	14000000	14900000			Epigallocatechin gallate	20829	2443700	17595	107810	35892	13226
					Chrysoeriol 7-O-hexoside	48488	46804	40161	36162	33501	31636
Source Data Fig 8e	Relative content of coniferyl alcohol				Chrysoeriol 5-O-hexoside	48002	39619	32215	46498	35118	45102
	NIL-GS3.1HJX	NIL-GS3.1HP			5,7,4'-Trihydroxy-6-methoxyflavone-8-C-β-D-glucoside	54009	65202	56520	59742	45613	66690
	198000	215000			Tricin 5-O-hexoside	1135300	1717900	1597800	978970	658640	825900
	144000	208000			Tricin 7-O-hexoside	239540	330900	291750	176540	88561	121430
	158000	203000			Limocitrin 3-rhamnoside	230730	311440	286550	273410	168510	212830
					Tricin-7-O-glucopyranoside	8146.9	10946	11117	7455.1	12980	8434
					Tricin 4'-O-syringyl alcohol	57739	94266	74747	8328.5	4596.5	6570.8
					Limocitrin 3-galactoside	51009	90229	94675	47652	22762	22435
					Tricin O-saccharic acid	791230	535110	662350	835080	778820	1007700
					Salcolin B	510530	711620	535780	266720	166100	197800
					Tricin 4'-O-β-guaiacylglycerol	472690	640010	455280	228710	169670	178140
					Salcolin A	512460	666840	490930	220840	181510	213160
					Apigenin-6-C-β-D-xyloside-8-C-β-Darabinoside	76819	122000	120880	132170	62194	68441
					Chrysoeriol O-malonylhexoside	52363	56519	51468	50880	46521	54999
					Hesperetin O-malonylhexoside	6329.2	12514	10279	7790.5	6558.8	7532.2
					Tricin O-malonyl rhamnoside	4384.6	6605.9	5755.5	1695.2	2090.8	1250.4
					Isoschaftoside	87682	229980	163450	72194	30475	52591
					Genistein 8-C-apiosyl(1→6)glucoside	22746	46747	37387	17866	16296	8556.8
					Tricin O-malonylhexoside	367270	316450	366510	411090	339720	423800
					Apigenin 7-rutinoside(Isorhoifolin)	41799	31815	32646	34912	24282	33201
					Rhoifolin	26499	31974	33237	31676	19994	33830
					6-C-Hexosyl luteolin O-pentoside	3112.9	4827.9	1356.9	7975.7	4440.4	3986.6
					Di-C,C-hexosyl-apigenin	48494	103770	68134	39050	37661	33063
					Kaempferol 3-O-β-d-(6''-O-(E)-p-coumaroyl)glucopyranoside	150100	280860	250570	68096	41217	42905
					Isosaponarin	86139	224790	123960	113660	57905	96813
					Kaempferol-3-O-neohesperidoside	135120	291250	252490	52531	24440	35170
					Kaempferol glc-rha	132630	246760	232770	80924	38540	53268
					Chrysoeriol 7-O-rutinoside	18580	16057	18043	33284	25424	26555
					Neodiosmin (Diosmetin-7-O-Neohesperidoside)	36854	20080	20450	35412	20310	27701
					Diosmin	77959	53605	37203	68851	58188	83791
					Diosmetin-7-O-rutin	20944	12189	11767	16147	18234	15323
					Bioquercetin	11358	141960	23745	15718	9300.8	9944.2
					Rutin	10076	64034	8035.2	10568	2541.8	9993.2
					Quercetin-O-feruloyl-Pentoside	38473	399840	51891	42090	21472	28838
					Quercetin glucoside-rhamnoside	28205	372890	67082	39056	18846	22614
					Apigenin-7-O-[β-D-glucuronopyranosyl(1→2)-O-β-D-glucuronopyranoside)	60332	116770	111740	35199	19108	26713
					Apigenin-7-O-diglucuronide	28656	49613	38872	22408	8076.2	19198
					Isorhamnetin-3-O-rutinoside	67441	147710	118110	46461	23774	22366
					Isochrysoeriol C-hexosyl-O-hexoside	66875	67779	78404	92472	106640	83205
					2'-Hydoxy,5-methoxy Genistein-O-rhamnosyl-glucoside	283520	355810	433380	191830	83932	89933
					5,7,4'-Trihydroxy-6-methoxyflavone-8-C-[β-D-glucosyl-(1-2)]-β-D-glucoside	69193	52878	62946	82661	84208	76193
					Isorhamnetin-O-rutinoside	71060	71490	82536	94824	119270	65088
					Tricin 5-O-rutinoside	55842	46597	40122	68517	38140	51222
					Limocitrin-O-rhamnoside-O-rhamnoside	69201	107200	81698	55804	52410	27204
					Tricin-O-Hexoside-O-rhamnoside	89785	64664	64507	103550	107560	82611
					Chrysoeriol-7-O-[β-D-glucuronopyranosyl-(1→2)-O-β-D-glucuronopyranoside]	166450	333170	250500	95184	19264	81442
					Gallic acid O-feruloyl-O-hexosyl-O-hexoside	16430	37636	26536	28302	12179	10688
					Tricin-O-glucuronate-O-glucuronate	1334900	2084600	1680400	492230	219570	362220
					Tricin 4'-O-(β-guaiacylglyceryl)ether 7-O-hexoside	395130	564310	414350	238260	188450	247410
					Tricin-O-guaiacylglycerol-O-Hexoside	163050	185460	170510	195680	179920	172760
					8-C-Hexosyl-apigenin O-feruloylhexoside	26791	18977	15553	23174	20638	19498
					Tricin-O-Malonyl-O-guaiacylglycerol-O-Hexoside	248930	267270	240690	331310	302390	251910

## Sheet: Supplementary Figure 9a-c
Supplementary Figure 9a		Relative expression
		WT			KO-GS3.1
	GA2ox10	0.969925	1.13756	0.892513	0.474982	0.317746	0.399411
	GRF1	1.20146	0.685289	1.11326	2.242	2.48765	2.43646
	GRF6	0.990636	1.02557	0.983793	2.16809	2.33987	2.07977
Supplementary Figure 9b		Relative expression
		NIL-GS3.1HP				NIL-GS3.1HJX
	CHS	0.577156	0.777563	0.756301	0.992426	0.842666	1.35663	0.997945	0.802755
	F3H	1.18782	0.838754	0.620421	0.871347	0.969504	1.08622	1.18782	0.756451
	F3'H	0.467107	0.488972	0.789398	0.560126	1.19485	1.06056	0.896779	0.847817
	4CL1	0.440416	0.226556	0.276804	0.570753	1.25522	0.60246	0.694447	1.44788
	4CL3	0.25799	0.538264	0.487133	0.405954	1.23575	0.862973	0.92363	0.977648
	4CL4	0.633619	0.491304	0.730364	0.851269	1.21225	1.13657	0.860762	0.790418
	4CL5	0.254493	0.226832	0.672542	0.476219	0.91111	1.18649	0.888656	1.01375
	PIN1b	1.36168	1.2927	1.5816	1.25387	1.0551	1.01846	1.07653	0.849912
	GH3.8	0.41047	0.343492	0.314765	0.468899	1.11292	1.14579	0.937798	0.803488
	YUCCA7	1.59495	0.819324	1.28388	1.17895	1.17569	1.03491	0.720219	1.06918
	ARF15	1.24618	1.08261	1.23929	1.23158	1.13565	0.970306	0.92307	0.970979
	ARF24	1.14637	1.19422	1.13294	1.15674	1.05122	1.04904	1.02248	0.877256
Supplementary Figure 9c		Relative expression
		NIL-GS3.1HP				NIL-GS3.1HJX
	GA2ox10	0.139394	0.27763	0.179896	0.497662	1.08541	0.993256	0.79843	1.12291
	GRF1	1.30201	1.06197	1.53767	1.2165	0.949172	1.06861	0.940657	1.04156
	GRF6	1.11742	1.3502	1.41831	1.2433	0.999427	1.00151	0.984985	1.01408

[truncated: 2 more sheets: Supplementary figure 11, Supplementary Figure 12b]
