# Supplementary material for: A rice QTL GS3.1 regulates grain size through metabolic-flux distribution between flavonoid and lignin metabolons without affecting stress tolerance
Source: Commun Biol. 2021 Oct 7;4:1171. doi: 10.1038/s42003-021-02686-x (PMC8497587; doi:10.1038/s42003-021-02686-x)
Supplement: Supplementary file 5 — Supplementary Data 2 [file 42003_2021_2686_MOESM5_ESM.xlsx]

## Sheet: Primers used in this study
Primer name	Sequence 5’-3’	Purpose
3-2.934F	AAATTCACTGTGCTCGTCTC	Map-based cloning
3-2.934R	CATGGTCAAAATTCGAGCTC	Map-based cloning
3-10.249F	ACCTACCTGTGTAAAGATAAGT	Map-based cloning
3-10.249R	TCCAATTTCAATCGAACTTCC	Map-based cloning
3-20.52F	TTTTCACTCAATTGCGCTG	Map-based cloning
3-20.52R	GTAAATCAGCTGCCTACCC	Map-based cloning
3-27.208F	TGCAAACACTTACTCCTAGG	Map-based cloning
3-27.208R	TTTTACCCGGCATCTACATC	Map-based cloning
3-28.502F	CTGAAGTTGTACAGCCTGTC	Map-based cloning
3-28.502R	ACTTGAAACGGAGGGAATAG	Map-based cloning
3-30.667F	GGTACTTGGGTTCCGGTA	Map-based cloning
3-30.667R	ACTTGCAATTCACCCCATAC	Map-based cloning
3-27.412F	ATTAAGAGCTTGCCATACGA	Map-based cloning
3-27.412R	CCTTAGTGTCCGTAGCTTAT	Map-based cloning
3-27.426F	TGTTTCTCTTTGGCCTTTTG	Map-based cloning
3-27.426R	CAACACCACTACACTACACA	Map-based cloning
3-27.51F	GGACTTGGAGGGACGTGG	Map-based cloning
3-27.51R	TGACGGAGGTGGAGGTAG	Map-based cloning
3-27.822F	AGGAAGATGATGGTAAAACTCT	Map-based cloning
3-27.822R	ACGAGATGCAGTTTATGTACA	Map-based cloning
OE-GS3.1F	TAATTGTGTGTGCAGCCCGGGATCCATGTGCAACTCCGGCACCAGCTCC	Transgenic construct (BamH I)
OE-GS3.1R	GCGTGTCGACTAGTCCATGGTACCTGACGTGGCCACCTCCACCGCCG	Transgenic construct (Kpn I)
COMP-GS3.1F	GATTACGAATTCGAGCTCGGTACCTGTAGCTGTGCGATATCCTAGCTT	Transgenic construct (Kpn I)
COMP-GS3.1R	CCTGCAGGTCGACTCTAGAGGATCCACACGCCCACTAGTTCTATTACAAGTC	Transgenic construct (BamH I)
GUS-GS3.1F	CCTGCAGGTCGACTCTAGAGGATCCTGTAGCTGTGCGATATCCTAGCTT	Transgenic construct (BamH I)
GUS-GS3.1R	GAAAAACTAGAAATTTACCCTCAGATCTACCATGGTGACGACGACGACGGCTGTC	Transgenic construct (Nco I)
KO-U3-GS3.1F	GGCATGCTTGAACGAGGTGAGCGG	Transgenic construct
KO-U3-GS3.1R	AAACCCGCTCACCTCGTTCAAGCA	Transgenic construct
KO-U6a-GS3.1F	GCCGCCGGAGGGTCGCTAGCGCT	Transgenic construct
KO-U6a-GS3.1R	AAACAGCGCTAGCGACCCTCCGG	Transgenic construct
KO9-U3-GS3.1F	GGCACGACGACGGCTGTCAACTCT	Transgenic construct
KO9-U3-GS3.1R	AAACAGAGTTGACAGCCGTCGTCG	Transgenic construct
KO9-U6a-GS3.1F	GCCGCGGGGCTCGTCATGTACTCG	Transgenic construct
KO9-U6a-GS3.1R	AAACCGAGTACATGACGAGCCCCG	Transgenic construct
pMAL-GS3.1F	CGGGATCGAGGGAAGGATTTCACATATGTGCAACTCCGGCACCAGCTCC	Growth complementation assay (Nde I)
pMAL-GS3.1R	AGCTTATTTAATTACCTGCAGGGAATTCCTAGACGTGGCCACCTCCACCGCCG	Growth complementation assay (EcoR I)
pBT3N-GS3.1F	ATTAACAAGGCCATTACGGCCATGTGCAACTCCGGCACCAGC	Split-ubiquitin assay
pBT3N-GS3.1R	AACTGATTGGCCGAGGCGGCCCCGACGTGGCCACCTCCACCGC	Split-ubiquitin assay
pPR3N-ATG8bF	ATTAACAAGGCCATTACGGCCATGGCCAAGAGCTCGTTCAAGC	Split-ubiquitin assay
pPR3N-ATG8bR	AACTGATTGGCCGAGGCGGCCCTAGAGCAGCCCAAAGGTGTTCT	Split-ubiquitin assay
nLUC-GS3.1F	CGGGGGACGAGCTCGGTACCATGTGCAACTCCGGCACCAGCTCC	Luciferase complementation assay (Kpn I)
nLUC-GS3.1R	GGGACGCGTACGAGATCTGGTCGACGACGTGGCCACCTCCACCGCCG	Luciferase complementation assay (Sal I)
cLUC-ATG8bF	TACGCGTCCCGGGGCGGTACCGCCAAGAGCTCGTTCAAGCTGG	Luciferase complementation assay (Kpn I)
cLUC-ATG8bR	ACGAACGAAAGCTCTGCAGGTCGACCTAGAGCAGCCCAAAGGTGTTCT	Luciferase complementation assay (Sal I)
qGS3.1F	ATCTCGATGCTGTTCCTTGGC	qPCR
qGS3.1R	AGATGGGCTCCATCCCGAG	qPCR
qLOC_Os06g36330F	TGTGCACTACCACATCTGCAC	qPCR
qLOC_Os06g36330R	CGACACGTAGACGTGGTGAC	qPCR
qLOC_Os04g48290F	AGCCTGGTCCGTTTCTTTGG	qPCR
qLOC_Os04g48290R	TATCATCGGGAATGCGAGGC	qPCR
qCHSF	TTGGGCTGGACAAGGAGAGGATGA	qPCR
qCHSR	AGGACGACGGTCTCAACGGTGA	qPCR
qF3HF	AAGAAGGGCGGATTCATC	qPCR
qF3HR	TACGAGAAGTAGGTCACGAT	qPCR
qF3’HF	ATACCATTCGGAGCAGGA	qPCR
qF3’HR	TGGCAGTCATCAGTGTGA	qPCR
q4CL1F	GCGAAAACCGAAGGGAGTGA	qPCR
q4CL1R	GCCTTGGGGATTTTGTCAACG	qPCR
q4CL3F	GGAGACATCGGCTTCGTC	qPCR
q4CL3R	GGTGATTTCTGAGCCTTCTG	qPCR
q4CL4F	GGCTGCACACAGGAGACAT	qPCR
q4CL4R	TCCGCAGGAGGTACTTGGAA	qPCR
q4CL5F	GTCCCAATGAAGGACGATT	qPCR
q4CL5R	GAATTCCAGCAGCCAACTT	qPCR
qPIN1bF	TGGGGGATTGAGATGCCAGCC	qPCR
qPIN1bR	CGTGGCTGCAATGCCATGAA	qPCR
qGH3.8F	CGCGACGGTCCGAATAGT	qPCR
qGH3.8R	GGAGGCATCCGGCTTCTACT	qPCR
qYUCCA7F	GTTCGACATCAACCCGCTCT	qPCR
qYUCCA7R	AGCCAGCTGCCAATGTACTC	qPCR
qARF15F	AGCACTGAATGGAGGTTCCG	qPCR
qARF15R	GTACGGCATCCCCAGAAACA	qPCR
qARF24F	TGGAAGATCCCGTGCAAGGTCA	qPCR
qARF24R	CATTCCCATCCTGCTGCTTCTCC	qPCR
qGA2ox10F	AGATGCGTTGGTTAGGCTGG	qPCR
qGA2ox10R	GCTTCAACTCAGGGTGTGGT	qPCR
qGRF1F	TGATCTTTCAAAAGAGGACGACG	qPCR
qGRF1R	TGGTGGTGATCGGGAGGTCGTT	qPCR
qGRF6F	CGGACGGACGGCAAG	qPCR
qGRF6R	GGTTCATGTGTCGCTCACAG	qPCR
qACTINF	TGCTATGTACGTCGCCATCCAG	qPCR
qACTINR	AATGAGTAACCACGCTCCGTCA	qPCR
